# Supplementary material for: Effect of Fee on Cervical Cancer Screening Attendance—ScreenFee, a Swedish Population-Based Randomised Trial
Source: PLoS One. 2016 Mar 17;11(3):e0150888. doi: 10.1371/journal.pone.0150888 (PMC4795635; doi:10.1371/journal.pone.0150888)
Supplement: S1 Table — (XLSX) [file pone.0150888.s005.xlsx]

## Sheet: Blad1
Persnr	Area	Type of visit; 1: Controlgroup 0: Interventiongroup	Attendance: 40, Non attendance:30	Age
100	ANGER	1	40	63.0472
101	ANGER	1	30	63.2111
102	ANGER	1	30	63.0611
103	ANGER	0	30	63.0583
104	ANGER	0	40	63.05
105	ANGER	0	40	63.0139
106	ANGER	1	30	62.9639
107	ANGER	1	30	62.975
108	ANGER	1	30	62.9722
109	ANGER	0	30	62.8889
110	ANGER	0	40	62.8722
111	ANGER	0	30	63.0361
112	ANGER	1	30	62.8861
113	ANGER	1	30	62.7694
114	ANGER	0	40	62.8111
115	ANGER	0	40	62.7639
116	ANGER	1	30	62.55
117	ANGER	0	30	62.4333
118	ANGER	0	30	62.4917
119	ANGER	0	30	62.5028
120	ANGER	0	30	62.3889
121	ANGER	0	30	62.3889
122	ANGER	0	30	62.4444
123	ANGER	0	40	62.45
124	ANGER	1	30	62.375
125	ANGER	0	30	62.4083
126	ANGER	0	30	62.5361
127	ANGER	0	40	62.2694
128	ANGER	0	30	62.2778
129	ANGER	1	30	62.325
130	ANGER	0	30	62.3528
131	ANGER	1	30	62.2194
132	ANGER	1	30	62.125
133	ANGER	0	40	62.3194
134	ANGER	1	30	62.2889
135	ANGER	0	30	62.1361
136	ANGER	0	30	61.9389
137	ANGER	0	40	61.8778
138	ANGER	0	40	61.8861
139	ANGER	1	40	61.8556
140	ANGER	0	30	62.0417
141	ANGER	1	30	61.7639
142	ANGER	0	30	61.7167
143	ANGER	0	40	61.8028
144	ANGER	0	40	61.5361
145	ANGER	0	40	61.4667
146	ANGER	0	30	61.6194
147	ANGER	1	40	61.3778
148	ANGER	1	30	61.2611
149	ANGER	0	30	61.2
150	ANGER	1	40	61.075
151	ANGER	0	30	60.9833
152	ANGER	1	30	60.9556
153	ANGER	1	30	60.9028
154	ANGER	1	40	60.8778
155	ANGER	0	40	60.8444
156	ANGER	0	40	60.8
157	ANGER	1	30	60.9667
158	ANGER	1	40	60.7389
159	ANGER	0	40	60.6556
160	ANGER	1	30	60.6528
161	ANGER	1	30	60.6361
162	ANGER	1	30	60.5722
163	ANGER	0	30	60.5639
164	ANGER	1	30	60.4722
165	ANGER	1	30	60.4667
166	ANGER	1	40	60.4306
167	ANGER	0	30	60.4167
168	ANGER	1	40	60.4139
169	ANGER	0	40	60.2944
170	ANGER	0	30	60.3083
171	ANGER	0	30	60.1889
172	ANGER	1	30	60.2194
173	ANGER	1	30	60.2472
174	ANGER	1	40	60.3278
175	ANGER	1	40	60.1639
176	ANGER	1	40	60.1472
177	ANGER	0	40	60.0944
178	ANGER	0	40	59.9833
179	ANGER	1	30	60.1111
180	ANGER	1	30	59.8556
181	ANGER	0	30	59.85
182	ANGER	0	40	59.8556
183	ANGER	0	30	59.6778
184	ANGER	0	40	59.8556
185	ANGER	1	30	59.6861
186	ANGER	1	30	59.7917
187	ANGER	1	30	59.5694
188	ANGER	0	30	59.6361
189	ANGER	1	30	59.5583
190	ANGER	1	40	59.575
191	ANGER	0	30	59.575
192	ANGER	1	30	59.5583
193	ANGER	1	40	59.6389
194	ANGER	0	30	59.6194
195	ANGER	1	30	59.2056
196	ANGER	0	40	59.2194
197	ANGER	1	30	59.1361
198	ANGER	1	30	59.1
199	ANGER	1	30	58.9889
200	ANGER	0	30	58.9889
201	ANGER	1	30	59.0139
202	ANGER	0	30	58.9278
203	ANGER	1	30	58.8917
204	ANGER	1	30	58.775
205	ANGER	0	30	58.7667
206	ANGER	1	30	58.8722
207	ANGER	0	30	58.6333
208	ANGER	1	30	58.6611
209	ANGER	1	40	58.7639
210	ANGER	1	30	58.4694
211	ANGER	1	30	58.4222
212	ANGER	1	40	58.4278
213	ANGER	0	30	58.4
214	ANGER	0	30	58.2222
215	ANGER	0	30	58.1833
216	ANGER	1	30	58.1833
217	ANGER	0	40	58.175
218	ANGER	0	30	58.1361
219	ANGER	0	30	58.0444
220	ANGER	0	30	58.1
221	ANGER	1	40	58.025
222	ANGER	0	30	57.975
223	ANGER	0	30	57.9861
224	ANGER	0	30	57.9667
225	ANGER	0	40	57.9361
226	ANGER	0	40	57.9944
227	ANGER	0	30	57.9056
228	ANGER	0	30	57.9056
229	ANGER	1	30	58.1222
230	ANGER	1	40	57.9194
231	ANGER	0	40	57.8889
232	ANGER	1	30	57.85
233	ANGER	0	30	57.8639
234	ANGER	1	40	57.8361
235	ANGER	0	30	57.7694
236	ANGER	1	30	57.725
237	ANGER	1	30	57.7194
238	ANGER	0	30	57.7167
239	ANGER	1	30	57.6333
240	ANGER	1	30	57.7111
241	ANGER	1	30	57.6389
242	ANGER	0	30	57.6
243	ANGER	1	30	57.5972
244	ANGER	1	30	57.6361
245	ANGER	1	30	57.6361
246	ANGER	0	40	57.7
247	ANGER	0	30	57.4083
248	ANGER	0	30	57.6222
249	ANGER	0	30	57.2667
250	ANGER	0	30	57.2972
251	ANGER	0	40	57.2389
252	ANGER	0	30	57.3722
253	ANGER	1	30	57.3389
254	ANGER	0	40	57.1528
255	ANGER	0	40	57.2333
256	ANGER	1	30	57.2083
257	ANGER	0	40	56.9611
258	ANGER	0	30	56.9389
259	ANGER	1	30	56.8972
260	ANGER	0	30	57.0056
261	ANGER	1	40	56.8028
262	ANGER	0	30	56.75
263	ANGER	0	30	56.9583
264	ANGER	0	40	56.6472
265	ANGER	1	40	56.6472
266	ANGER	0	30	56.4167
267	ANGER	1	40	56.4167
268	ANGER	1	40	56.4389
269	ANGER	0	30	56.4833
270	ANGER	0	30	56.3833
271	ANGER	1	30	56.5417
272	ANGER	0	30	56.3028
273	ANGER	1	40	56.3
274	ANGER	0	40	56.2194
275	ANGER	1	30	56.375
276	ANGER	0	30	56.1556
277	ANGER	1	40	56.1333
278	ANGER	0	30	56.2556
279	ANGER	0	30	56.0417
280	ANGER	1	30	56.2361
281	ANGER	0	30	56.1722
282	ANGER	0	40	56.0694
283	ANGER	0	30	55.9278
284	ANGER	0	40	55.9833
285	ANGER	0	30	55.975
286	ANGER	1	30	55.9083
287	ANGER	1	30	55.9
288	ANGER	1	40	55.7556
289	ANGER	1	40	55.7167
290	ANGER	1	40	55.8
291	ANGER	0	40	55.775
292	ANGER	1	40	55.6806
293	ANGER	0	40	55.7056
294	ANGER	0	40	55.7333
295	ANGER	1	40	55.6472
296	ANGER	1	30	55.6
297	ANGER	1	30	55.5389
298	ANGER	1	40	55.5139
299	ANGER	0	30	55.6028
300	ANGER	0	40	55.5111
301	ANGER	0	40	55.4639
302	ANGER	1	30	55.4667
303	ANGER	0	40	55.4694
304	ANGER	0	30	55.4667
305	ANGER	1	30	55.4056
306	ANGER	0	40	55.3889
307	ANGER	0	30	55.4083
308	ANGER	1	30	55.5278
309	ANGER	0	30	55.3
310	ANGER	1	30	55.2361
311	ANGER	0	30	55.1972
312	ANGER	1	30	55.2222
313	ANGER	1	30	55.275
314	ANGER	1	30	55.3722
315	ANGER	1	40	55.15
316	ANGER	1	30	55.2222
317	ANGER	1	30	55.1722
318	ANGER	1	30	55.0167
319	ANGER	1	30	54.9917
320	ANGER	0	30	54.8861
321	ANGER	0	30	54.8583
322	ANGER	0	30	54.6361
323	ANGER	1	30	54.5917
324	ANGER	0	40	54.5056
325	ANGER	0	30	54.5944
326	ANGER	1	30	54.4694
327	ANGER	1	30	54.3222
328	ANGER	1	30	54.4028
329	ANGER	0	40	54.0667
330	ANGER	0	30	54.2861
331	ANGER	1	30	54.0694
332	ANGER	1	30	54.1722
333	ANGER	0	30	53.9778
334	ANGER	0	40	53.9583
335	ANGER	1	30	53.9222
336	ANGER	1	30	53.8222
337	ANGER	0	40	53.8444
338	ANGER	0	40	53.7639
339	ANGER	1	40	53.7889
340	ANGER	0	30	53.9694
341	ANGER	0	30	53.875
342	ANGER	1	40	53.6333
343	ANGER	1	40	53.5583
344	ANGER	1	30	53.5389
345	ANGER	0	40	53.525
346	ANGER	0	30	53.5167
347	ANGER	0	40	53.4278
348	ANGER	0	30	53.4028
349	ANGER	0	30	53.5056
350	ANGER	0	30	53.3167
351	ANGER	0	40	53.2722
352	ANGER	1	30	53.3167
353	ANGER	0	30	53.2111
354	ANGER	1	30	53.3611
355	ANGER	1	30	53.2833
356	ANGER	1	40	53.0611
357	ANGER	0	40	53.1806
358	ANGER	1	30	52.9722
359	ANGER	1	30	52.9694
360	ANGER	0	30	52.6417
361	ANGER	1	30	52.6722
362	ANGER	0	30	52.5917
363	ANGER	1	30	52.4472
364	ANGER	0	30	52.5889
365	ANGER	0	40	52.625
366	ANGER	0	30	52.5667
367	ANGER	0	30	52.3472
368	ANGER	1	30	52.3722
369	ANGER	0	30	52.0972
370	ANGER	0	30	52.075
371	ANGER	0	30	52.0583
372	ANGER	0	30	51.9694
373	ANGER	0	40	51.8861
374	ANGER	0	30	51.85
375	ANGER	1	30	51.9861
376	ANGER	0	30	51.9639
377	ANGER	1	40	51.7972
378	ANGER	1	30	51.8083
379	ANGER	0	40	51.7028
380	ANGER	0	30	51.6806
381	ANGER	0	40	51.6667
382	ANGER	1	30	51.6722
383	ANGER	0	40	51.5472
384	ANGER	1	30	51.5111
385	ANGER	0	30	51.7083
386	ANGER	1	30	51.5278
387	ANGER	0	30	51.55
388	ANGER	1	30	51.4778
389	ANGER	0	30	51.4833
390	ANGER	0	30	51.3444
391	ANGER	0	30	51.2917
392	ANGER	0	30	51.4
393	ANGER	1	40	51.3694
394	ANGER	1	30	51.4556
395	ANGER	1	40	51.2389
396	ANGER	1	30	51.2222
397	ANGER	0	40	51.1417
398	ANGER	1	30	51.1472
399	ANGER	0	40	51.075
400	ANGER	0	30	51.0611
401	ANGER	0	40	51.2056
402	ANGER	0	40	50.9694
403	ANGER	0	30	50.9833
404	ANGER	0	30	50.8889
405	ANGER	1	30	51.0694
406	ANGER	1	30	50.9028
407	ANGER	1	30	51.0111
408	ANGER	0	40	51.0389
409	ANGER	0	30	50.8472
410	ANGER	1	30	51.0222
411	ANGER	1	30	50.9722
412	ANGER	1	40	50.8361
413	ANGER	1	40	50.7944
414	ANGER	1	40	50.7583
415	ANGER	0	40	50.725
416	ANGER	0	30	50.7306
417	ANGER	1	40	50.7111
418	ANGER	1	30	50.8472
419	ANGER	1	40	50.6417
420	ANGER	0	40	50.65
421	ANGER	0	40	50.7472
422	ANGER	0	30	50.5417
423	ANGER	0	40	50.5583
424	ANGER	0	40	50.7611
425	ANGER	0	40	50.6917
426	ANGER	1	30	50.7056
427	ANGER	1	40	50.475
428	ANGER	1	30	50.4444
429	ANGER	0	30	50.3583
430	ANGER	0	30	50.3222
431	ANGER	1	40	50.3306
432	ANGER	0	30	50.2972
433	ANGER	1	40	50.3167
434	ANGER	0	30	50.3167
435	ANGER	1	40	50.2333
436	ANGER	1	40	50.3139
437	ANGER	0	30	50.1278
438	ANGER	0	40	50.1361
439	ANGER	0	30	50.15
440	ANGER	1	30	50.0528
441	ANGER	0	30	50.0361
442	ANGER	0	40	50.0528
443	ANGER	1	40	50.05
444	ANGER	1	30	50.0111
445	ANGER	1	30	50.1694
446	ANGER	0	30	50.0667
447	ANGER	0	40	49.95
448	ANGER	0	30	49.9667
449	ANGER	1	40	49.9861
450	ANGER	1	30	50.1222
451	ANGER	1	30	49.8861
452	ANGER	1	30	49.85
453	ANGER	1	30	50.0417
454	ANGER	0	30	49.8472
455	ANGER	1	30	50.0194
456	ANGER	1	30	49.7389
457	ANGER	1	40	49.8333
458	ANGER	1	40	49.8361
459	ANGER	0	30	49.6833
460	ANGER	1	30	49.85
461	ANGER	1	30	49.6417
462	ANGER	1	30	49.7333
463	ANGER	1	30	49.6
464	ANGER	1	30	49.7583
465	ANGER	1	40	49.7056
466	ANGER	1	30	49.4806
467	ANGER	0	40	49.4611
468	ANGER	0	30	49.4583
469	ANGER	0	40	49.4333
470	ANGER	1	30	49.5194
471	ANGER	0	30	49.5056
472	ANGER	0	30	49.4139
473	ANGER	1	40	49.4528
474	ANGER	0	30	49.3944
475	ANGER	0	30	49.3778
476	ANGER	0	40	49.4361
477	ANGER	0	30	49.4861
478	ANGER	1	40	49.4
479	ANGER	1	40	49.2722
480	ANGER	0	30	49.2389
481	ANGER	1	40	49.2833
482	ANGER	1	30	49.2306
483	ANGER	1	30	49.1583
484	ANGER	1	30	49.15
485	ANGER	0	30	49.1194
486	ANGER	1	30	49.0528
487	ANGER	1	40	49.0306
488	ANGER	1	40	49.0333
489	ANGER	1	40	48.9611
490	ANGER	0	30	49.0611
491	ANGER	0	30	48.9333
492	ANGER	1	30	49.0833
493	ANGER	1	40	48.8944
494	ANGER	0	30	48.8917
495	ANGER	1	30	48.8667
496	ANGER	1	40	48.8667
497	ANGER	1	40	48.9444
498	ANGER	0	30	48.8889
499	ANGER	0	30	48.7833
500	ANGER	1	30	48.85
501	ANGER	1	30	48.7194
502	ANGER	0	40	48.7194
503	ANGER	1	30	48.6972
504	ANGER	1	30	48.725
505	ANGER	1	30	48.8444
506	ANGER	1	30	48.7722
507	ANGER	1	30	48.65
508	ANGER	0	30	48.5583
509	ANGER	0	30	48.5944
510	ANGER	0	30	48.5528
511	ANGER	0	30	48.75
512	ANGER	1	40	48.5556
513	ANGER	1	30	48.5333
514	ANGER	0	30	48.55
515	ANGER	0	30	48.6028
516	ANGER	0	30	48.5917
517	ANGER	0	30	48.5917
518	ANGER	1	30	48.5667
519	ANGER	0	30	48.4583
520	ANGER	1	30	48.475
521	ANGER	0	30	48.5889
522	ANGER	1	30	48.5056
523	ANGER	1	30	48.5056
524	ANGER	0	40	48.4167
525	ANGER	1	40	48.3083
526	ANGER	1	30	48.3083
527	ANGER	1	40	48.2917
528	ANGER	1	40	48.475
529	ANGER	1	30	48.225
530	ANGER	1	40	48.25
531	ANGER	0	40	48.2
532	ANGER	1	30	48.1806
533	ANGER	1	30	48.1222
534	ANGER	0	30	48.1361
535	ANGER	0	30	48.1167
536	ANGER	0	30	48.2694
537	ANGER	0	30	48.1778
538	ANGER	0	30	48.1722
539	ANGER	0	30	48.2944
540	ANGER	0	30	48.0528
541	ANGER	1	40	48.0722
542	ANGER	0	40	48.05
543	ANGER	1	40	48.0444
544	ANGER	0	30	48.0583
545	ANGER	0	30	47.9889
546	ANGER	0	40	47.9806
547	ANGER	0	30	48.0417
548	ANGER	1	30	47.9722
549	ANGER	0	40	47.9694
550	ANGER	0	30	47.975
551	ANGER	1	30	48.1139
552	ANGER	0	40	47.9472
553	ANGER	0	40	47.8889
554	ANGER	1	30	47.8694
555	ANGER	1	30	47.8917
556	ANGER	1	40	47.8889
557	ANGER	0	40	48.0583
558	ANGER	1	40	47.9306
559	ANGER	1	30	47.8
560	ANGER	1	30	48.0139
561	ANGER	1	40	47.7222
562	ANGER	1	40	47.7194
563	ANGER	1	40	47.7222
564	ANGER	0	40	47.7639
565	ANGER	1	40	47.7333
566	ANGER	0	30	47.7167
567	ANGER	1	30	47.675
568	ANGER	1	40	47.6139
569	ANGER	0	30	47.5583
570	ANGER	0	30	47.4861
571	ANGER	1	40	47.6806
572	ANGER	0	40	47.4472
573	ANGER	0	40	47.6167
574	ANGER	0	30	47.3833
575	ANGER	1	30	47.3972
576	ANGER	1	40	47.3639
577	ANGER	0	30	47.5056
578	ANGER	1	30	47.3194
579	ANGER	1	30	47.4
580	ANGER	1	30	47.2861
581	ANGER	1	40	47.3667
582	ANGER	0	30	47.2306
583	ANGER	1	40	47.2111
584	ANGER	0	40	47.2222
585	ANGER	1	30	47.1806
586	ANGER	0	30	47.1611
587	ANGER	1	30	47.1333
588	ANGER	0	30	47.0667
589	ANGER	0	30	47.15
590	ANGER	0	30	47.15
591	ANGER	0	30	47.2194
592	ANGER	1	40	47.0472
593	ANGER	1	40	47.0583
594	ANGER	1	40	47.1556
595	ANGER	0	30	46.9694
596	ANGER	1	30	46.9667
597	ANGER	0	30	46.9472
598	ANGER	0	30	46.9194
599	ANGER	1	40	46.8972
600	ANGER	0	30	46.8889
601	ANGER	1	30	46.8472
602	ANGER	1	30	46.8667
603	ANGER	1	30	46.9361
604	ANGER	0	40	46.8222
605	ANGER	1	30	46.8028
606	ANGER	0	40	46.7056
607	ANGER	1	30	46.7306
608	ANGER	0	40	46.7111
609	ANGER	0	40	46.7056
610	ANGER	0	30	46.7
611	ANGER	1	40	46.7611
612	ANGER	0	40	46.8611
613	ANGER	1	30	46.6139
614	ANGER	0	30	46.5583
615	ANGER	0	30	46.5639
616	ANGER	0	30	46.6
617	ANGER	1	30	46.5056
618	ANGER	0	40	46.4667
619	ANGER	1	40	46.45
620	ANGER	0	30	46.5722
621	ANGER	1	30	46.3472
622	ANGER	0	40	46.5056
623	ANGER	1	30	46.2917
624	ANGER	0	30	46.3
625	ANGER	1	30	46.3167
626	ANGER	0	30	46.2167
627	ANGER	0	40	46.225
628	ANGER	1	30	46.225
629	ANGER	0	40	46.2667
630	ANGER	1	30	46.2333
631	ANGER	1	30	46.0722
632	ANGER	0	40	45.9722
633	ANGER	1	40	45.95
634	ANGER	0	40	45.9667
635	ANGER	0	40	46.0417
636	ANGER	1	40	45.9417
637	ANGER	0	40	45.8806
638	ANGER	0	30	45.8667
639	ANGER	0	40	45.9611
640	ANGER	1	40	45.7056
641	ANGER	0	30	45.6972
642	ANGER	0	40	45.6361
643	ANGER	1	30	45.6333
644	ANGER	1	40	45.5583
645	ANGER	0	40	45.6639
646	ANGER	0	40	45.5417
647	ANGER	0	30	45.55
648	ANGER	0	40	45.5833
649	ANGER	0	30	45.5583
650	ANGER	0	40	45.5528
651	ANGER	0	30	45.5222
652	ANGER	0	30	45.5972
653	ANGER	0	40	45.6694
654	ANGER	0	30	45.4667
655	ANGER	0	30	45.4778
656	ANGER	1	30	45.4889
657	ANGER	1	30	45.625
658	ANGER	0	40	45.4194
659	ANGER	1	40	45.3806
660	ANGER	0	30	45.3944
661	ANGER	1	40	45.3222
662	ANGER	1	30	45.2972
663	ANGER	0	40	45.3333
664	ANGER	0	40	45.2806
665	ANGER	0	40	45.4306
666	ANGER	0	40	45.2111
667	ANGER	1	30	45.1806
668	ANGER	1	30	45.2667
669	ANGER	1	30	45.3194
670	ANGER	0	30	45.2278
671	ANGER	1	30	45.3333
672	ANGER	1	30	45.1306
673	ANGER	0	30	45.225
674	ANGER	0	30	45.0778
675	ANGER	1	30	45.0583
676	ANGER	1	40	45.0472
677	ANGER	0	40	45.0528
678	ANGER	0	40	45.0306
679	ANGER	1	40	44.9778
680	ANGER	0	30	44.9583
681	ANGER	1	30	44.9639
682	ANGER	1	30	44.9528
683	ANGER	0	30	44.9667
684	ANGER	1	40	44.9278
685	ANGER	1	30	44.9833
686	ANGER	1	40	44.8972
687	ANGER	1	30	44.8556
688	ANGER	1	40	44.8194
689	ANGER	1	30	44.95
690	ANGER	1	40	44.7139
691	ANGER	0	40	44.7528
692	ANGER	1	40	44.7167
693	ANGER	1	40	44.7556
694	ANGER	0	40	44.775
695	ANGER	0	40	44.7722
696	ANGER	1	40	44.6806
697	ANGER	1	30	44.6778
698	ANGER	1	40	44.7361
699	ANGER	0	30	44.6278
700	ANGER	1	40	44.5556
701	ANGER	1	40	44.425
702	ANGER	1	30	44.5
703	ANGER	1	40	44.4167
704	ANGER	1	40	44.4306
705	ANGER	1	30	44.3861
706	ANGER	0	30	44.3833
707	ANGER	1	40	44.3917
708	ANGER	1	30	44.3889
709	ANGER	1	40	44.4222
710	ANGER	0	40	44.3472
711	ANGER	0	40	44.2222
712	ANGER	0	40	44.1444
713	ANGER	1	40	44.2778
714	ANGER	0	40	44.2694
715	ANGER	1	30	44.0583
716	ANGER	0	30	44.2222
717	ANGER	0	40	44.0417
718	ANGER	1	30	44.0667
719	ANGER	0	30	43.9667
720	ANGER	1	30	43.9583
721	ANGER	0	30	44.0556
722	ANGER	0	30	43.8889
723	ANGER	0	30	44.05
724	ANGER	0	40	43.8444
725	ANGER	1	30	43.8389
726	ANGER	1	40	43.8306
727	ANGER	0	40	44.0111
728	ANGER	0	30	43.775
729	ANGER	1	40	43.8444
730	ANGER	0	30	43.9611
731	ANGER	0	30	43.7722
732	ANGER	0	30	43.8028
733	ANGER	0	30	43.7222
734	ANGER	1	30	43.7417
735	ANGER	1	30	43.6333
736	ANGER	1	30	43.6194
737	ANGER	0	30	43.5944
738	ANGER	1	30	43.65
739	ANGER	1	30	43.725
740	ANGER	1	30	43.5556
741	ANGER	0	30	43.5528
742	ANGER	0	30	43.5917
743	ANGER	0	30	43.4889
744	ANGER	0	40	43.4889
745	ANGER	1	30	43.5722
746	ANGER	0	40	43.6306
747	ANGER	1	40	43.4806
748	ANGER	0	40	43.5333
749	ANGER	0	30	43.4694
750	ANGER	0	30	43.4694
751	ANGER	0	40	43.4611
752	ANGER	1	40	43.375
753	ANGER	1	30	43.325
754	ANGER	1	40	43.2833
755	ANGER	0	40	43.4722
756	ANGER	0	40	43.4306
757	ANGER	1	40	43.225
758	ANGER	1	40	43.2194
759	ANGER	0	30	43.2333
760	ANGER	1	40	43.1611
761	ANGER	0	40	43.1361
762	ANGER	1	30	43.1778
763	ANGER	1	30	43.0583
764	ANGER	0	30	43.15
765	ANGER	0	30	43.05
766	ANGER	0	30	42.9722
767	ANGER	0	30	43.0167
768	ANGER	0	30	42.9667
769	ANGER	0	30	42.9111
770	ANGER	0	30	42.9083
771	ANGER	1	30	42.8889
772	ANGER	0	40	42.9028
773	ANGER	1	40	42.9083
774	ANGER	0	30	42.8
775	ANGER	1	30	42.8333
776	ANGER	0	40	42.725
777	ANGER	1	40	42.625
778	ANGER	0	30	42.6361
779	ANGER	0	40	42.6
780	ANGER	0	30	42.6167
781	ANGER	1	30	42.8139
782	ANGER	1	40	42.6444
783	ANGER	1	30	42.5889
784	ANGER	1	30	42.6639
785	ANGER	0	30	42.5556
786	ANGER	1	40	42.6667
787	ANGER	1	40	42.6972
788	ANGER	0	40	42.4861
789	ANGER	1	40	42.225
790	ANGER	0	40	42.4028
791	ANGER	1	40	42.2639
792	ANGER	0	30	42.1139
793	ANGER	0	30	42.0583
794	ANGER	0	30	42.0528
795	ANGER	1	40	42.1361
796	ANGER	0	40	42.0583
797	ANGER	0	30	42.0417
798	ANGER	1	40	41.975
799	ANGER	1	40	41.9694
800	ANGER	1	40	42.0556
801	ANGER	0	40	41.9694
802	ANGER	0	40	41.8861
803	ANGER	1	30	41.8972
804	ANGER	1	40	42.0222
805	ANGER	0	30	41.9
806	ANGER	0	30	41.7944
807	ANGER	1	30	41.9944
808	ANGER	0	30	41.8083
809	ANGER	1	40	41.9444
810	ANGER	1	40	41.7
811	ANGER	0	40	41.7111
812	ANGER	1	30	41.6583
813	ANGER	0	30	41.8361
814	ANGER	1	30	41.8194
815	ANGER	1	30	41.6389
816	ANGER	0	30	41.6833
817	ANGER	0	40	41.6722
818	ANGER	0	30	41.6361
819	ANGER	0	30	41.5417
820	ANGER	1	30	41.5611
821	ANGER	1	30	41.6778
822	ANGER	1	40	41.5194
823	ANGER	0	40	41.5278
824	ANGER	0	30	41.5556
825	ANGER	1	40	41.3833
826	ANGER	0	40	41.4306
827	ANGER	1	30	41.3333
828	ANGER	0	30	41.5361
829	ANGER	0	40	41.5306
830	ANGER	1	30	41.2889
831	ANGER	1	40	41.4444
832	ANGER	0	40	41.3722
833	ANGER	1	40	41.35
834	ANGER	1	30	41.1333
835	ANGER	1	40	41.0556
836	ANGER	1	30	41.0333
837	ANGER	1	40	41.0333
838	ANGER	1	40	41.0472
839	ANGER	0	30	41.0194
840	ANGER	0	40	41.1889
841	ANGER	1	30	41.0167
842	ANGER	0	30	41.1667
843	ANGER	1	40	40.9889
844	ANGER	1	30	40.9472
845	ANGER	0	30	40.9528
846	ANGER	1	30	41.0056
847	ANGER	1	40	40.9417
848	ANGER	0	40	41.0639
849	ANGER	0	40	40.9111
850	ANGER	1	30	40.8861
851	ANGER	0	40	40.8917
852	ANGER	0	40	40.7972
853	ANGER	1	30	40.8611
854	ANGER	1	40	40.9222
855	ANGER	1	30	40.7222
856	ANGER	0	30	40.8444
857	ANGER	1	30	40.5639
858	ANGER	1	30	40.65
859	ANGER	1	40	40.5472
860	ANGER	1	30	40.5556
861	ANGER	0	30	40.5333
862	ANGER	0	30	40.5583
863	ANGER	0	30	40.6667
864	ANGER	1	30	40.5667
865	ANGER	0	30	40.5139
866	ANGER	1	30	40.4667
867	ANGER	1	30	40.4611
868	ANGER	0	30	40.5
869	ANGER	0	30	40.625
870	ANGER	0	40	40.5778
871	ANGER	0	30	40.4
872	ANGER	0	30	40.5278
873	ANGER	1	30	40.2833
874	ANGER	1	30	40.2833
875	ANGER	1	30	40.25
876	ANGER	1	30	40.3083
877	ANGER	1	30	40.2556
878	ANGER	0	40	40.1583
879	ANGER	0	40	40.0972
880	ANGER	1	30	40.1139
881	ANGER	1	40	40.3139
882	ANGER	1	40	40.0694
883	ANGER	1	30	40.2222
884	ANGER	0	30	40.2222
885	ANGER	0	40	39.9667
886	ANGER	0	40	39.9917
887	ANGER	0	30	39.9472
888	ANGER	0	30	39.9056
889	ANGER	1	40	39.875
890	ANGER	1	30	39.9194
891	ANGER	1	30	39.8667
892	ANGER	0	40	40.0306
893	ANGER	1	30	39.9
894	ANGER	1	40	39.8167
895	ANGER	1	40	39.8083
896	ANGER	0	40	39.7278
897	ANGER	0	40	39.7889
898	ANGER	1	40	39.7944
899	ANGER	0	30	39.7
900	ANGER	0	30	39.8056
901	ANGER	1	40	39.7083
902	ANGER	0	30	39.5944
903	ANGER	1	30	39.6611
904	ANGER	1	40	39.7306
905	ANGER	1	30	39.575
906	ANGER	1	40	39.5583
907	ANGER	0	30	39.55
908	ANGER	1	30	39.5306
909	ANGER	1	30	39.5083
910	ANGER	1	40	39.6472
911	ANGER	1	30	39.5694
912	ANGER	0	40	39.475
913	ANGER	1	30	39.4722
914	ANGER	0	30	39.5111
915	ANGER	1	40	39.3917
916	ANGER	1	30	39.3278
917	ANGER	0	30	39.4611
918	ANGER	1	40	39.2
919	ANGER	0	40	39.0944
920	ANGER	0	30	39.1667
921	ANGER	1	40	39.2694
922	ANGER	0	40	39.0417
923	ANGER	1	40	39.0389
924	ANGER	0	30	39.0944
925	ANGER	1	40	39.1361
926	ANGER	1	30	39.0556
927	ANGER	1	40	39.175
928	ANGER	0	40	39.2
929	ANGER	0	40	38.9556
930	ANGER	0	40	38.9917
931	ANGER	1	40	38.9111
932	ANGER	0	40	38.8778
933	ANGER	1	40	39.0278
934	ANGER	0	30	38.9694
935	ANGER	0	30	38.8222
936	ANGER	1	30	38.7139
937	ANGER	1	40	38.7
938	ANGER	0	40	38.7222
939	ANGER	1	30	38.8972
940	ANGER	1	40	38.8694
941	ANGER	0	30	38.8222
942	ANGER	1	40	38.6306
943	ANGER	0	30	38.6667
944	ANGER	0	40	38.8222
945	ANGER	1	30	38.5833
946	ANGER	1	40	38.5389
947	ANGER	0	30	38.5306
948	ANGER	0	40	38.5694
949	ANGER	0	30	38.4722
950	ANGER	1	30	38.45
951	ANGER	1	30	38.4806
952	ANGER	0	30	38.5028
953	ANGER	1	30	38.3917
954	ANGER	0	40	38.3778
955	ANGER	0	30	38.3556
956	ANGER	1	40	38.2861
957	ANGER	1	30	38.3056
958	ANGER	0	30	38.225
959	ANGER	1	30	38.4167
960	ANGER	0	30	38.2111
961	ANGER	1	40	38.2389
962	ANGER	1	40	38.1861
963	ANGER	0	30	38.1222
964	ANGER	0	30	38.1417
965	ANGER	1	30	38.275
966	ANGER	0	30	38.1389
967	ANGER	1	30	38.25
968	ANGER	0	30	38.0694
969	ANGER	0	30	38.1556
970	ANGER	0	40	38.2306
971	ANGER	1	40	38.1944
972	ANGER	0	40	38.1917
973	ANGER	1	30	37.9806
974	ANGER	1	30	38.1111
975	ANGER	1	40	38.1056
976	ANGER	0	30	37.8833
977	ANGER	0	30	37.9556
978	ANGER	1	30	37.8917
979	ANGER	0	30	37.8667
980	ANGER	0	30	37.8444
981	ANGER	1	40	37.8444
982	ANGER	1	30	38
983	ANGER	0	40	37.8333
984	ANGER	0	30	37.9889
985	ANGER	0	30	37.8056
986	ANGER	1	30	37.8861
987	ANGER	1	40	37.7306
988	ANGER	0	40	37.7028
989	ANGER	1	40	37.7139
990	ANGER	0	40	37.6306
991	ANGER	1	30	37.7
992	ANGER	0	30	37.6139
993	ANGER	1	30	37.7222
994	ANGER	1	40	37.55
995	ANGER	0	40	37.5444
996	ANGER	1	30	37.6389
997	ANGER	1	30	37.4556
998	ANGER	1	30	37.6194
999	ANGER	0	30	37.4361
1000	ANGER	1	30	37.4472
1001	ANGER	0	40	37.3861
1002	ANGER	0	30	37.4
1003	ANGER	1	40	37.3583
1004	ANGER	1	40	37.3722
1005	ANGER	0	30	37.2361
1006	ANGER	1	30	37.2222
1007	ANGER	1	40	37.1972
1008	ANGER	0	30	37.3194
1009	ANGER	1	40	37.125
1010	ANGER	1	30	37.1139
1011	ANGER	1	30	37.2639
1012	ANGER	0	30	37.0972
1013	ANGER	1	40	37.0944
1014	ANGER	0	30	37.0472
1015	ANGER	0	40	37.0611
1016	ANGER	1	30	37.0333
1017	ANGER	0	30	37.0778
1018	ANGER	1	40	36.9861
1019	ANGER	0	30	36.9667
1020	ANGER	0	30	37.1306
1021	ANGER	1	30	36.9278
1022	ANGER	1	30	36.9139
1023	ANGER	1	30	36.8861
1024	ANGER	0	40	36.9583
1025	ANGER	0	40	36.8028
1026	ANGER	1	30	36.85
1027	ANGER	1	30	36.8472
1028	ANGER	1	40	36.7083
1029	ANGER	1	30	36.7222
1030	ANGER	1	40	36.7222
1031	ANGER	1	30	36.8111
1032	ANGER	0	40	36.8333
1033	ANGER	0	40	36.6278
1034	ANGER	1	40	36.7722
1035	ANGER	0	30	36.7611
1036	ANGER	0	40	36.5167
1037	ANGER	0	30	36.4722
1038	ANGER	1	40	36.4528
1039	ANGER	0	40	36.4167
1040	ANGER	1	30	36.3861
1041	ANGER	0	40	36.4417
1042	ANGER	1	30	36.4389
1043	ANGER	0	40	36.3139
1044	ANGER	1	30	36.3111
1045	ANGER	0	40	36.3056
1046	ANGER	1	30	36.3667
1047	ANGER	0	30	36.2639
1048	ANGER	0	30	36.2639
1049	ANGER	1	40	36.2222
1050	ANGER	1	40	36.2222
1051	ANGER	0	40	36.2194
1052	ANGER	0	40	36.1861
1053	ANGER	1	30	36.1833
1054	ANGER	0	30	36.3278
1055	ANGER	1	30	36.1833
1056	ANGER	1	30	36.2694
1057	ANGER	0	30	36.0583
1058	ANGER	1	40	36.0389
1059	ANGER	0	40	36.1472
1060	ANGER	1	40	36.0389
1061	ANGER	1	40	36.05
1062	ANGER	1	30	36.0694
1063	ANGER	1	30	36.0917
1064	ANGER	1	30	36.0528
1065	ANGER	1	30	36.2167
1066	ANGER	1	40	36
1067	ANGER	1	30	35.9917
1068	ANGER	0	40	35.9556
1069	ANGER	0	30	35.9333
1070	ANGER	1	30	35.9278
1071	ANGER	0	40	35.9556
1072	ANGER	1	30	35.8861
1073	ANGER	0	40	35.9111
1074	ANGER	0	30	35.8444
1075	ANGER	0	40	35.8694
1076	ANGER	1	30	35.8528
1077	ANGER	1	30	35.8
1078	ANGER	1	40	35.8806
1079	ANGER	0	40	35.8667
1080	ANGER	1	40	35.7611
1081	ANGER	0	40	35.825
1082	ANGER	0	40	35.7417
1083	ANGER	1	30	35.8722
1084	ANGER	1	40	35.7
1085	ANGER	1	30	35.8917
1086	ANGER	0	30	35.7194
1087	ANGER	1	30	35.7333
1088	ANGER	1	30	35.6417
1089	ANGER	0	30	35.6389
1090	ANGER	1	30	35.7139
1091	ANGER	1	30	35.6361
1092	ANGER	0	40	35.7361
1093	ANGER	1	30	35.575
1094	ANGER	0	40	35.5444
1095	ANGER	1	30	35.5333
1096	ANGER	1	40	35.6
1097	ANGER	0	30	35.4583
1098	ANGER	0	30	35.45
1099	ANGER	0	30	35.4139
1100	ANGER	1	30	35.3806
1101	ANGER	1	30	35.3917
1102	ANGER	0	30	35.3528
1103	ANGER	0	40	35.3
1104	ANGER	0	30	35.4194
1105	ANGER	0	40	35.3333
1106	ANGER	0	30	35.2694
1107	ANGER	1	40	35.2889
1108	ANGER	0	30	35.1694
1109	ANGER	0	30	35.0917
1110	ANGER	1	30	35.0528
1111	ANGER	0	30	35.1389
1112	ANGER	1	30	35.0583
1113	ANGER	1	30	35.0556
1114	ANGER	0	30	35.0361
1115	ANGER	0	30	35.0333
1116	ANGER	0	30	35.0333
1117	ANGER	1	30	35.0722
1118	ANGER	0	30	35.0333
1119	ANGER	1	30	35.0139
1120	ANGER	1	40	35.0917
1121	ANGER	1	30	35.2111
1122	ANGER	1	40	34.9722
1123	ANGER	1	30	35.0056
1124	ANGER	1	30	35.0222
1125	ANGER	0	40	35.0167
1126	ANGER	0	40	35.0667
1127	ANGER	1	40	34.9806
1128	ANGER	0	30	34.8917
1129	ANGER	0	30	35.0528
1130	ANGER	0	40	34.7889
1131	ANGER	0	40	34.8
1132	ANGER	1	40	34.8028
1133	ANGER	1	30	34.7306
1134	ANGER	1	30	34.725
1135	ANGER	0	40	34.9167
1136	ANGER	1	30	34.7306
1137	ANGER	1	30	34.7083
1138	ANGER	0	30	34.7722
1139	ANGER	0	40	34.7611
1140	ANGER	1	30	34.7583
1141	ANGER	1	30	34.8639
1142	ANGER	0	30	34.6639
1143	ANGER	0	30	34.6583
1144	ANGER	0	30	34.6889
1145	ANGER	1	40	34.6444
1146	ANGER	1	40	34.5611
1147	ANGER	1	30	34.5389
1148	ANGER	1	30	34.5028
1149	ANGER	0	40	34.55
1150	ANGER	0	30	34.5556
1151	ANGER	1	30	34.375
1152	ANGER	0	40	34.5917
1153	ANGER	0	30	34.3917
1154	ANGER	0	30	34.3917
1155	ANGER	1	30	34.4028
1156	ANGER	0	40	34.4056
1157	ANGER	0	40	34.4472
1158	ANGER	0	40	34.1972
1159	ANGER	0	40	34.1639
1160	ANGER	1	30	34.25
1161	ANGER	0	40	34.175
1162	ANGER	1	40	34.1333
1163	ANGER	0	40	34.0944
1164	ANGER	0	40	34.2722
1165	ANGER	1	40	34.1972
1166	ANGER	1	40	34.05
1167	ANGER	1	30	34.1472
1168	ANGER	1	30	34.0194
1169	ANGER	1	30	33.975
1170	ANGER	1	40	33.9528
1171	ANGER	1	30	33.95
1172	ANGER	1	30	34.0722
1173	ANGER	1	30	33.875
1174	ANGER	1	30	33.8889
1175	ANGER	1	30	33.9
1176	ANGER	0	30	33.8444
1177	ANGER	0	30	34.0056
1178	ANGER	1	30	33.8306
1179	ANGER	1	40	34.0111
1180	ANGER	0	40	33.7806
1181	ANGER	1	40	33.7722
1182	ANGER	1	30	33.7528
1183	ANGER	0	30	33.7222
1184	ANGER	0	30	33.7222
1185	ANGER	1	30	33.7
1186	ANGER	0	40	33.6778
1187	ANGER	0	30	33.6778
1188	ANGER	1	30	33.6778
1189	ANGER	1	30	33.5556
1190	ANGER	0	30	33.5472
1191	ANGER	1	30	33.6028
1192	ANGER	1	40	33.5278
1193	ANGER	0	40	33.5889
1194	ANGER	1	40	33.5444
1195	ANGER	1	30	33.4306
1196	ANGER	1	40	33.4028
1197	ANGER	1	30	33.3667
1198	ANGER	1	30	33.3028
1199	ANGER	1	30	33.3111
1200	ANGER	1	40	33.3028
1201	ANGER	0	30	33.2833
1202	ANGER	0	30	33.4361
1203	ANGER	1	30	33.4194
1204	ANGER	0	40	33.1694
1205	ANGER	1	30	33.2528
1206	ANGER	1	30	33.3139
1207	ANGER	0	30	33.2944
1208	ANGER	1	30	33.1139
1209	ANGER	0	30	33.1333
1210	ANGER	1	40	33.2167
1211	ANGER	0	40	33.0778
1212	ANGER	0	30	33.1778
1213	ANGER	1	30	32.9333
1214	ANGER	0	30	32.9333
1215	ANGER	1	30	33.1278
1216	ANGER	1	30	33.0639
1217	ANGER	0	40	32.9222
1218	ANGER	0	40	32.8306
1219	ANGER	0	30	32.875
1220	ANGER	0	30	32.7972
1221	ANGER	1	40	32.9556
1222	ANGER	1	30	32.9528
1223	ANGER	0	30	32.8528
1224	ANGER	0	30	32.85
1225	ANGER	0	30	32.7556
1226	ANGER	1	30	32.9389
1227	ANGER	0	30	32.7139
1228	ANGER	0	40	32.7306
1229	ANGER	1	30	32.775
1230	ANGER	0	30	32.6861
1231	ANGER	1	30	32.8306
1232	ANGER	1	30	32.6694
1233	ANGER	1	40	32.6528
1234	ANGER	1	30	32.6222
1235	ANGER	1	40	32.55
1236	ANGER	1	30	32.6139
1237	ANGER	1	30	32.7111
1238	ANGER	1	30	32.5222
1239	ANGER	1	30	32.4667
1240	ANGER	0	40	32.4806
1241	ANGER	1	30	32.4083
1242	ANGER	0	30	32.5389
1243	ANGER	0	30	32.3667
1244	ANGER	0	40	32.3611
1245	ANGER	0	40	32.3222
1246	ANGER	0	30	32.5389
1247	ANGER	0	30	32.4083
1248	ANGER	1	30	32.3056
1249	ANGER	0	30	32.4444
1250	ANGER	1	30	32.2417
1251	ANGER	1	30	32.4056
1252	ANGER	0	40	32.2778
1253	ANGER	0	30	32.125
1254	ANGER	0	30	32.1528
1255	ANGER	1	30	32.0722
1256	ANGER	0	40	32.0889
1257	ANGER	0	30	32.2222
1258	ANGER	0	40	32.0833
1259	ANGER	0	40	32.0556
1260	ANGER	1	30	32.075
1261	ANGER	1	40	32.0972
1262	ANGER	1	40	32.0833
1263	ANGER	1	30	32.0139
1264	ANGER	1	30	32.05
1265	ANGER	1	40	31.9722
1266	ANGER	1	30	31.9278
1267	ANGER	0	30	32.0056
1268	ANGER	1	30	32.0917
1269	ANGER	0	30	31.8917
1270	ANGER	1	30	31.8667
1271	ANGER	0	30	31.9056
1272	ANGER	1	30	31.8056
1273	ANGER	1	30	31.8528
1274	ANGER	1	30	31.825
1275	ANGER	0	30	31.7389
1276	ANGER	0	40	31.7222
1277	ANGER	1	30	31.7194
1278	ANGER	0	30	31.7167
1279	ANGER	1	30	31.6806
1280	ANGER	0	30	31.7722
1281	ANGER	0	30	31.6889
1282	ANGER	0	40	31.8861
1283	ANGER	0	30	31.6806
1284	ANGER	1	30	31.5944
1285	ANGER	1	30	31.5833
1286	ANGER	1	30	31.5583
1287	ANGER	1	30	31.5139
1288	ANGER	1	30	31.6139
1289	ANGER	0	30	31.5778
1290	ANGER	1	30	31.6389
1291	ANGER	1	40	31.4694
1292	ANGER	1	30	31.3889
1293	ANGER	1	30	31.3972
1294	ANGER	1	30	31.3556
1295	ANGER	0	30	31.2972
1296	ANGER	1	30	31.325
1297	ANGER	0	30	31.2972
1298	ANGER	0	30	31.2306
1299	ANGER	0	30	31.2111
1300	ANGER	1	30	31.1583
1301	ANGER	1	30	31.125
1302	ANGER	1	30	31.2222
1303	ANGER	1	30	31.0306
1304	ANGER	0	30	31.2111
1305	ANGER	1	40	30.9833
1306	ANGER	1	40	31.1389
1307	ANGER	1	30	30.9639
1308	ANGER	0	30	30.9722
1309	ANGER	1	40	30.9583
1310	ANGER	1	30	30.8917
1311	ANGER	0	30	31.0389
1312	ANGER	1	40	30.8528
1313	ANGER	0	30	30.8861
1314	ANGER	0	30	30.8083
1315	ANGER	0	30	30.8278
1316	ANGER	0	30	30.7833
1317	ANGER	1	30	30.7722
1318	ANGER	1	30	30.8083
1319	ANGER	1	40	30.725
1320	ANGER	0	40	30.7139
1321	ANGER	0	30	30.7528
1322	ANGER	1	30	30.725
1323	ANGER	0	30	30.9083
1324	ANGER	0	30	30.7
1325	ANGER	1	40	30.6333
1326	ANGER	1	30	30.6333
1327	ANGER	0	30	30.6417
1328	ANGER	0	30	30.5944
1329	ANGER	1	40	30.5528
1330	ANGER	0	40	30.5389
1331	ANGER	0	30	30.5333
1332	ANGER	0	30	30.6917
1333	ANGER	1	40	30.5889
1334	ANGER	1	30	30.3861
1335	ANGER	1	30	30.4194
1336	ANGER	1	30	30.3583
1337	ANGER	1	30	30.575
1338	ANGER	1	30	30.3806
1339	ANGER	1	40	30.4167
1340	ANGER	1	30	30.3861
1341	ANGER	1	30	30.1889
1342	ANGER	0	30	30.2
1343	ANGER	0	40	30.3889
1344	ANGER	1	30	30.1278
1345	ANGER	0	30	30.1417
1346	ANGER	1	30	30.075
1347	ANGER	0	30	30.1222
1348	ANGER	0	30	30.2222
1349	ANGER	0	30	30.15
1350	ANGER	0	30	30.0472
1351	ANGER	1	30	30.0167
1352	ANGER	0	30	30.1
1353	ANGER	0	30	30.1389
1354	ANGER	1	30	30.175
1355	ANGER	1	30	29.975
1356	ANGER	0	40	30.0139
1357	ANGER	0	30	29.9722
1358	ANGER	1	40	30.0583
1359	ANGER	0	40	30.0944
1360	ANGER	1	40	29.8889
1361	ANGER	0	30	30.05
1362	ANGER	0	40	30.0806
1363	ANGER	1	30	29.9111
1364	ANGER	0	30	29.925
1365	ANGER	0	40	29.8194
1366	ANGER	0	40	29.8639
1367	ANGER	0	30	29.8083
1368	ANGER	0	30	29.8333
1369	ANGER	1	40	29.775
1370	ANGER	1	40	29.7722
1371	ANGER	0	40	29.9444
1372	ANGER	0	30	29.7333
1373	ANGER	1	30	29.8806
1374	ANGER	1	40	29.6361
1375	ANGER	1	40	29.525
1376	ANGER	1	30	29.5528
1377	ANGER	0	30	29.6222
1378	ANGER	1	30	29.475
1379	ANGER	0	30	29.5556
1380	ANGER	0	30	29.4167
1381	ANGER	0	40	29.5972
1382	ANGER	0	30	29.4056
1383	ANGER	1	30	29.3194
1384	ANGER	1	30	29.2222
1385	ANGER	1	30	29.2361
1386	ANGER	0	30	29.2333
1387	ANGER	1	40	29.2667
1388	ANGER	1	40	29.2194
1389	ANGER	0	30	29.1556
1390	ANGER	1	30	29.2028
1391	ANGER	0	30	29.1389
1392	ANGER	0	40	29.0722
1393	ANGER	1	30	29.0583
1394	ANGER	1	30	29.0528
1395	ANGER	0	30	29.0667
1396	ANGER	0	40	29.2
1397	ANGER	0	30	29.0333
1398	ANGER	1	40	29.0917
1399	ANGER	0	40	29.0917
1400	ANGER	1	30	29.0556
1401	ANGER	1	30	28.975
1402	ANGER	1	40	28.9889
1403	ANGER	1	30	28.9167
1404	ANGER	1	40	29.0056
1405	ANGER	1	30	29.0639
1406	ANGER	0	30	28.8667
1407	ANGER	1	30	28.8056
1408	ANGER	0	30	28.7528
1409	ANGER	0	40	28.7528
1410	ANGER	0	30	28.7889
1411	ANGER	1	30	28.8111
1412	ANGER	0	30	28.6472
1413	ANGER	0	30	28.6611
1414	ANGER	0	30	28.6611
1415	ANGER	1	40	28.8139
1416	ANGER	0	40	28.5583
1417	ANGER	1	30	28.6944
1418	ANGER	0	30	28.5139
1419	ANGER	1	40	28.4722
1420	ANGER	1	30	28.4833
1421	ANGER	0	30	28.4806
1422	ANGER	0	30	28.4944
1423	ANGER	0	30	28.4917
1424	ANGER	1	30	28.4306
1425	ANGER	1	30	28.5556
1426	ANGER	0	30	28.375
1427	ANGER	0	30	28.4944
1428	ANGER	0	40	28.4778
1429	ANGER	0	30	28.3083
1430	ANGER	0	40	28.3222
1431	ANGER	0	40	28.5056
1432	ANGER	1	40	28.3056
1433	ANGER	1	40	28.2667
1434	ANGER	1	40	28.3611
1435	ANGER	1	30	28.3
1436	ANGER	0	30	28.225
1437	ANGER	0	30	28.1806
1438	ANGER	0	30	28.1806
1439	ANGER	0	30	28.3639
1440	ANGER	0	30	28.1417
1441	ANGER	0	30	28.1139
1442	ANGER	1	40	28.2639
1443	ANGER	1	40	28.225
1444	ANGER	1	30	28.0306
1445	ANGER	0	30	28.0028
1446	ANGER	1	40	28.1806
1447	ANGER	0	30	27.9944
1448	ANGER	0	30	27.9056
1449	ANGER	1	40	27.9167
1450	ANGER	0	30	27.9056
1451	ANGER	1	30	27.9306
1452	ANGER	0	30	27.9278
1453	ANGER	0	30	27.8472
1454	ANGER	0	30	27.8083
1455	ANGER	1	30	27.7972
1456	ANGER	1	30	27.9639
1457	ANGER	0	30	27.8222
1458	ANGER	0	30	27.9583
1459	ANGER	1	30	27.7361
1460	ANGER	0	30	27.7778
1461	ANGER	1	30	27.7389
1462	ANGER	1	30	27.7667
1463	ANGER	0	30	27.7667
1464	ANGER	1	30	27.6333
1465	ANGER	0	30	27.7472
1466	ANGER	0	30	27.6694
1467	ANGER	0	30	27.7806
1468	ANGER	1	30	27.7611
1469	ANGER	0	40	27.6361
1470	ANGER	0	30	27.5472
1471	ANGER	0	30	27.5194
1472	ANGER	0	30	27.575
1473	ANGER	0	30	27.5139
1474	ANGER	1	40	27.5667
1475	ANGER	1	40	27.5667
1476	ANGER	0	40	27.6139
1477	ANGER	1	40	27.6472
1478	ANGER	0	30	27.5889
1479	ANGER	1	40	27.3556
1480	ANGER	0	30	27.4778
1481	ANGER	1	30	27.3
1482	ANGER	0	30	27.2667
1483	ANGER	0	30	27.3167
1484	ANGER	0	30	27.2194
1485	ANGER	1	30	27.2306
1486	ANGER	0	30	27.1083
1487	ANGER	1	30	27.1167
1488	ANGER	1	30	27.0972
1489	ANGER	1	40	27.1278
1490	ANGER	0	30	27.0861
1491	ANGER	0	30	27.2611
1492	ANGER	0	30	27.1361
1493	ANGER	1	40	27.0389
1494	ANGER	1	30	27.2472
1495	ANGER	0	30	27.0361
1496	ANGER	1	30	27.0056
1497	ANGER	0	30	27.1972
1498	ANGER	0	30	26.95
1499	ANGER	0	30	26.9417
1500	ANGER	1	30	26.8639
1501	ANGER	1	30	26.8583
1502	ANGER	1	30	26.9583
1503	ANGER	0	40	27.0278
1504	ANGER	0	30	26.9333
1505	ANGER	1	30	27.0389
1506	ANGER	0	30	26.9139
1507	ANGER	1	30	26.7806
1508	ANGER	0	30	26.775
1509	ANGER	0	30	26.8639
1510	ANGER	0	40	26.7472
1511	ANGER	0	30	26.7972
1512	ANGER	0	30	26.9417
1513	ANGER	0	30	26.7
1514	ANGER	0	30	26.8667
1515	ANGER	0	30	26.6972
1516	ANGER	0	30	26.7111
1517	ANGER	0	40	26.6222
1518	ANGER	0	30	26.7917
1519	ANGER	1	30	26.6972
1520	ANGER	1	30	26.6556
1521	ANGER	1	40	26.725
1522	ANGER	0	40	26.5583
1523	ANGER	0	30	26.55
1524	ANGER	0	30	26.7306
1525	ANGER	0	30	26.5
1526	ANGER	0	30	26.6556
1527	ANGER	1	40	26.5194
1528	ANGER	0	30	26.5778
1529	ANGER	0	40	26.3778
1530	ANGER	1	40	26.3444
1531	ANGER	0	40	26.2972
1532	ANGER	1	40	26.2972
1533	ANGER	1	30	26.3
1534	ANGER	1	30	26.3583
1535	ANGER	1	30	26.2139
1536	ANGER	1	30	26.1361
1537	ANGER	1	40	26.2417
1538	ANGER	1	30	26.3
1539	ANGER	1	30	26.2889
1540	ANGER	0	30	26.2361
1541	ANGER	0	30	26.125
1542	ANGER	1	30	26.0056
1543	ANGER	1	30	25.9528
1544	ANGER	1	30	25.95
1545	ANGER	1	40	25.9528
1546	ANGER	1	30	26.0944
1547	ANGER	0	40	25.9361
1548	ANGER	0	30	25.8639
1549	ANGER	0	30	25.9556
1550	ANGER	0	30	25.7889
1551	ANGER	1	40	25.7889
1552	ANGER	1	30	25.775
1553	ANGER	0	40	25.7944
1554	ANGER	1	40	25.7083
1555	ANGER	1	30	25.7056
1556	ANGER	1	30	25.7139
1557	ANGER	0	40	25.7056
1558	ANGER	1	30	25.7028
1559	ANGER	1	30	25.7722
1560	ANGER	1	30	25.7194
1561	ANGER	0	30	25.6917
1562	ANGER	0	30	25.6917
1563	ANGER	1	30	25.7639
1564	ANGER	1	40	25.6694
1565	ANGER	1	30	25.7
1566	ANGER	0	40	25.8444
1567	ANGER	1	40	25.6111
1568	ANGER	0	30	25.6139
1569	ANGER	0	40	25.6167
1570	ANGER	0	30	25.6861
1571	ANGER	1	30	25.7583
1572	ANGER	1	30	25.6306
1573	ANGER	0	30	25.7167
1574	ANGER	1	30	25.6278
1575	ANGER	0	40	25.7444
1576	ANGER	0	30	25.6194
1577	ANGER	1	40	25.7028
1578	ANGER	1	30	25.6833
1579	ANGER	1	30	25.6944
1580	ANGER	1	30	25.6917
1581	ANGER	1	40	25.5417
1582	ANGER	1	30	25.6167
1583	ANGER	0	40	25.6139
1584	ANGER	1	40	25.6417
1585	ANGER	0	30	25.6083
1586	ANGER	0	30	25.3806
1587	ANGER	0	30	25.3611
1588	ANGER	1	30	25.2028
1589	ANGER	1	30	25.3028
1590	ANGER	1	30	25.0417
1591	ANGER	1	30	24.9944
1592	ANGER	0	30	24.9222
1593	ANGER	0	30	24.9111
1594	ANGER	0	30	24.8556
1595	ANGER	1	40	24.7611
1596	ANGER	1	30	24.6722
1597	ANGER	1	30	24.6694
1598	ANGER	0	30	24.6667
1599	ANGER	1	40	24.6583
1600	ANGER	0	40	24.6528
1601	ANGER	1	30	24.6611
1602	ANGER	0	40	24.6778
1603	ANGER	0	30	24.6778
1604	ANGER	1	30	24.6639
1605	ANGER	1	30	24.6639
1606	ANGER	0	30	24.6611
1607	ANGER	0	30	24.6417
1608	ANGER	0	30	24.6417
1609	ANGER	1	30	24.6417
1610	ANGER	0	30	24.6556
1611	ANGER	0	30	24.6333
1612	ANGER	0	30	24.625
1613	ANGER	0	30	24.6139
1614	ANGER	1	30	24.6861
1615	ANGER	0	30	24.6194
1616	ANGER	1	30	24.6167
1617	ANGER	1	30	24.6139
1618	ANGER	0	40	24.6333
1619	ANGER	0	30	24.6083
1620	ANGER	1	30	24.6028
1621	ANGER	1	40	24.6
1622	ANGER	1	30	24.5972
1623	ANGER	1	30	24.7417
1624	ANGER	0	30	24.5944
1625	ANGER	1	40	24.5889
1626	ANGER	1	30	24.5806
1627	ANGER	0	30	24.5806
1628	ANGER	0	30	24.5889
1629	ANGER	0	30	24.5889
1630	ANGER	1	30	24.5861
1631	ANGER	0	30	24.5806
1632	ANGER	1	30	24.5611
1633	ANGER	0	30	24.5583
1634	ANGER	1	30	24.5389
1635	ANGER	0	30	24.5333
1636	ANGER	0	30	24.5444
1637	ANGER	0	30	24.5417
1638	ANGER	1	30	24.5417
1639	ANGER	0	30	24.5417
1640	ANGER	0	30	24.4833
1641	ANGER	1	30	24.5306
1642	ANGER	0	30	24.5222
1643	ANGER	0	40	24.4944
1644	ANGER	1	30	24.5139
1645	ANGER	1	40	24.5278
1646	ANGER	0	30	24.5083
1647	ANGER	0	30	24.5028
1648	ANGER	1	30	24.4944
1649	ANGER	0	30	24.5028
1650	ANGER	0	30	24.5889
1651	ANGER	1	40	24.5
1652	ANGER	1	40	24.4861
1653	ANGER	1	40	24.4833
1654	ANGER	1	30	24.6083
1655	ANGER	0	30	24.4833
1656	ANGER	1	40	24.4944
1657	ANGER	1	40	24.5611
1658	ANGER	0	30	24.4861
1659	ANGER	0	30	24.4833
1660	ANGER	1	30	24.5333
1661	ANGER	0	30	24.5306
1662	ANGER	0	30	24.5167
1663	ANGER	0	30	24.55
1664	ANGER	1	30	24.2972
1665	ANGER	0	30	24.2528
1666	ANGER	0	30	24.2417
1667	ANGER	0	30	24.1472
1668	ANGER	0	30	24.0972
1669	ANGER	1	30	24.0722
1670	ANGER	0	30	24.1528
1671	ANGER	1	40	24.1167
1672	ANGER	0	40	23.6611
1673	ANGER	0	30	23.6611
1674	ANGER	1	30	23.6583
1675	ANGER	1	30	23.6583
1676	ANGER	0	30	23.65
1677	ANGER	1	30	23.65
1678	ANGER	1	40	23.65
1679	ANGER	0	40	23.6361
1680	ANGER	1	40	23.6333
1681	ANGER	0	40	23.6306
1682	ANGER	1	30	23.6278
1683	ANGER	1	30	23.6278
1684	ANGER	0	40	23.625
1685	ANGER	1	30	23.6111
1686	ANGER	1	40	23.6083
1687	ANGER	0	40	23.6083
1688	ANGER	1	30	23.6194
1689	ANGER	0	30	23.6194
1690	ANGER	0	40	23.775
1691	ANGER	1	40	23.6083
1692	ANGER	0	30	23.6083
1693	ANGER	1	40	23.6083
1694	ANGER	0	40	23.6056
1695	ANGER	1	30	23.6056
1696	ANGER	0	30	23.6028
1697	ANGER	0	30	23.6028
1698	ANGER	0	30	23.5889
1699	ANGER	1	30	23.5833
1700	ANGER	1	30	23.5833
1701	ANGER	1	30	23.5694
1702	ANGER	1	30	23.5694
1703	ANGER	0	30	23.5667
1704	ANGER	0	30	23.5583
1705	ANGER	1	40	23.5583
1706	ANGER	0	30	23.5556
1707	ANGER	0	40	23.5444
1708	ANGER	0	30	23.5444
1709	ANGER	1	30	23.5444
1710	ANGER	0	30	23.5417
1711	ANGER	0	30	23.5389
1712	ANGER	0	40	23.5361
1713	ANGER	0	40	23.5361
1714	ANGER	0	30	23.5333
1715	ANGER	1	40	23.5333
1716	ANGER	0	30	23.5278
1717	ANGER	0	40	23.5167
1718	ANGER	1	30	23.5167
1719	ANGER	0	30	23.5139
1720	ANGER	0	30	23.5139
1721	ANGER	1	40	23.5139
1722	ANGER	0	30	23.5139
1723	ANGER	1	30	23.5083
1724	ANGER	0	30	23.5028
1725	ANGER	1	40	23.5028
1726	ANGER	0	30	23.5028
1727	ANGER	1	30	23.5
1728	ANGER	1	40	23.7028
1729	ANGER	1	30	23.4917
1730	ANGER	1	40	23.4917
1731	ANGER	1	40	23.4889
1732	ANGER	1	40	23.4833
1733	ANGER	1	30	23.4806
1734	ANGER	0	30	23.4806
1735	ANGER	1	30	23.4778
1736	ANGER	0	30	23.5361
1737	ANGER	0	40	23.4583
1738	ANGER	0	40	23.4722
1739	ANGER	1	30	23.4722
1740	ANGER	0	30	23.4694
1741	ANGER	1	30	23.45
1742	ANGER	0	40	23.4417
1743	ANGER	0	40	23.4417
1744	ANGER	1	30	23.4278
1745	ANGER	1	30	23.425
1746	ANGER	1	30	23.4222
1747	ANGER	0	30	23.4167
1748	ANGER	0	30	23.4083
1749	ANGER	0	30	23.4056
1750	ANGER	1	40	23.4028
1751	ANGER	1	30	23.4
1752	ANGER	0	40	23.4
1753	ANGER	1	30	23.4
1754	ANGER	0	30	23.3944
1755	ANGER	0	30	23.3889
1756	ANGER	1	40	23.3889
1757	ANGER	1	30	23.3889
1758	ANGER	1	40	23.3833
1759	ANGER	1	30	23.5278
1760	ANGER	1	30	23.3778
1761	ANGER	0	40	23.3944
1762	ANGER	1	30	23.3944
1763	ANGER	0	30	23.3861
1764	ANGER	0	30	23.3806
1765	ANGER	0	30	23.3778
1766	ANGER	0	30	23.5028
1767	ANGER	1	30	23.4111
1768	ANGER	0	30	23.4111
1769	ANGER	1	40	23.4083
1770	ANGER	1	30	23.4083
1771	ANGER	0	30	23.4056
1772	ANGER	0	40	23.3972
1773	ANGER	1	30	23.3944
1774	ANGER	1	30	23.4056
1775	ANGER	0	40	23.4
1776	ANGER	1	40	23.3972
1777	ANGER	0	30	23.3944
1778	ANGER	0	30	23.3917
1779	ANGER	1	30	23.3889
1780	ANGER	0	30	23.3861
1781	ANGER	1	30	23.3806
1782	ANGER	0	40	23.3778
1783	ANGER	1	30	23.3778
1784	ANGER	0	30	23.375
1785	ANGER	1	30	23.3722
1786	ANGER	1	30	23.4389
1787	ANGER	0	30	23.4361
1788	ANGER	1	30	23.4333
1789	ANGER	0	40	23.4306
1790	ANGER	0	30	23.4306
1791	ANGER	1	40	23.4278
1792	ANGER	0	40	23.425
1793	ANGER	1	30	23.425
1794	ANGER	1	30	23.425
1795	ANGER	1	30	23.425
1796	ANGER	0	40	23.4583
1797	ANGER	0	30	23.4556
1798	ANGER	0	30	23.4528
1799	ANGER	0	30	23.45
1800	ANGER	0	40	23.4444
1801	ANGER	0	40	23.4417
1802	ANGER	1	30	23.4389
1803	ANGER	1	30	23.4306
1804	ANGER	1	30	23.4278
1805	ANGER	1	40	23.4222
1806	ANGER	1	30	23.4222
1807	BERGS	0	30	62.4806
1808	BERGS	0	30	62.3667
1809	BERGS	0	30	62.3194
1810	BERGS	1	40	61.9389
1811	BERGS	1	30	61.1
1812	BERGS	1	30	60.2806
1813	BERGS	0	40	59.4778
1814	BERGS	0	40	58.6972
1815	BERGS	0	40	58.1167
1816	BERGS	1	40	58.1167
1817	BERGS	1	30	57.9194
1818	BERGS	0	30	57.6972
1819	BERGS	0	30	57.5417
1820	BERGS	1	30	57.1167
1821	BERGS	0	40	56.7778
1822	BERGS	1	30	56.4361
1823	BERGS	1	30	56.3972
1824	BERGS	0	40	56.1028
1825	BERGS	0	30	55.5806
1826	BERGS	0	30	55.5417
1827	BERGS	1	30	55.5361
1828	BERGS	1	30	55.5306
1829	BERGS	0	30	55.1639
1830	BERGS	1	40	54.6806
1831	BERGS	1	30	54.5667
1832	BERGS	0	40	54.55
1833	BERGS	0	30	54.5944
1834	BERGS	0	30	54.3306
1835	BERGS	0	30	54.2444
1836	BERGS	0	30	54.1917
1837	BERGS	0	40	53.8639
1838	BERGS	1	30	53.6722
1839	BERGS	1	30	53.4972
1840	BERGS	1	30	53.4944
1841	BERGS	0	30	53.3917
1842	BERGS	0	40	53.2944
1843	BERGS	1	40	53.2972
1844	BERGS	1	30	52.9583
1845	BERGS	0	30	52.1611
1846	BERGS	0	40	51.8833
1847	BERGS	0	30	51.8694
1848	BERGS	1	40	51.5583
1849	BERGS	0	30	51.3444
1850	BERGS	0	30	51.1028
1851	BERGS	1	40	50.9722
1852	BERGS	0	40	50.7444
1853	BERGS	1	30	50.6306
1854	BERGS	1	40	50.4778
1855	BERGS	1	30	50.2611
1856	BERGS	1	40	50.2528
1857	BERGS	1	40	50.0611
1858	BERGS	0	30	50.0389
1859	BERGS	1	40	49.7833
1860	BERGS	0	30	49.6444
1861	BERGS	0	30	49.5722
1862	BERGS	0	40	49.5861
1863	BERGS	1	30	49.5306
1864	BERGS	1	40	49.5278
1865	BERGS	1	30	49.3722
1866	BERGS	1	40	48.9222
1867	BERGS	1	30	48.8861
1868	BERGS	0	30	48.9139
1869	BERGS	1	30	48.5417
1870	BERGS	0	30	48.5306
1871	BERGS	1	30	48.3667
1872	BERGS	1	30	48.275
1873	BERGS	1	30	47.5111
1874	BERGS	0	40	47.4028
1875	BERGS	1	30	47.4111
1876	BERGS	0	30	47.3639
1877	BERGS	0	30	47.2528
1878	BERGS	1	40	47.225
1879	BERGS	1	30	47.1417
1880	BERGS	1	40	46.9444
1881	BERGS	0	40	47.0778
1882	BERGS	1	40	46.8861
1883	BERGS	1	30	46.9194
1884	BERGS	0	30	46.7972
1885	BERGS	0	30	46.6611
1886	BERGS	0	30	46.5139
1887	BERGS	0	30	46.4917
1888	BERGS	0	30	46.3861
1889	BERGS	0	30	46.3139
1890	BERGS	0	30	45.9806
1891	BERGS	1	30	45.5389
1892	BERGS	1	30	45.4556
1893	BERGS	1	30	45.6278
1894	BERGS	0	30	45.35
1895	BERGS	1	30	45.1417
1896	BERGS	1	30	45.0583
1897	BERGS	0	30	44.9806
1898	BERGS	1	30	44.85
1899	BERGS	1	30	44.7944
1900	BERGS	0	30	44.4583
1901	BERGS	0	30	44.225
1902	BERGS	1	30	44.2222
1903	BERGS	1	30	44.0389
1904	BERGS	0	40	43.9389
1905	BERGS	0	30	43.8722
1906	BERGS	1	40	43.8944
1907	BERGS	1	30	43.7056
1908	BERGS	1	30	43.4972
1909	BERGS	0	30	43.2167
1910	BERGS	0	30	43.275
1911	BERGS	1	30	43.1278
1912	BERGS	0	30	43.0944
1913	BERGS	1	30	43.0722
1914	BERGS	1	30	43.0667
1915	BERGS	1	30	43.0583
1916	BERGS	0	30	42.6972
1917	BERGS	0	30	42.5389
1918	BERGS	0	40	42.5972
1919	BERGS	1	30	42.325
1920	BERGS	0	30	42.225
1921	BERGS	1	40	42.2111
1922	BERGS	1	30	42.1111
1923	BERGS	1	30	42.0583
1924	BERGS	1	30	42.1833
1925	BERGS	1	40	41.6889
1926	BERGS	0	40	41.7389
1927	BERGS	1	40	41.35
1928	BERGS	0	30	41.0139
1929	BERGS	0	30	40.8917
1930	BERGS	0	30	40.8278
1931	BERGS	0	30	40.6944
1932	BERGS	0	30	40.5139
1933	BERGS	0	30	40.4528
1934	BERGS	0	30	40.4667
1935	BERGS	0	30	39.6583
1936	BERGS	1	30	39.6194
1937	BERGS	0	30	39.5361
1938	BERGS	0	40	39.4778
1939	BERGS	1	40	39.4167
1940	BERGS	1	40	39.3667
1941	BERGS	0	30	39.2167
1942	BERGS	0	30	39.2083
1943	BERGS	0	30	39.2
1944	BERGS	0	30	39.1389
1945	BERGS	0	40	39.2167
1946	BERGS	1	30	39.0861
1947	BERGS	1	40	39.0167
1948	BERGS	1	30	38.9889
1949	BERGS	0	30	38.9833
1950	BERGS	1	40	38.875
1951	BERGS	1	30	38.8556
1952	BERGS	1	40	38.7806
1953	BERGS	0	30	38.6389
1954	BERGS	0	40	38.8194
1955	BERGS	0	30	38.5611
1956	BERGS	1	40	38.5417
1957	BERGS	0	30	38.75
1958	BERGS	1	40	38.525
1959	BERGS	0	30	38.4972
1960	BERGS	0	30	38.6333
1961	BERGS	1	30	38.4028
1962	BERGS	1	30	38.425
1963	BERGS	0	30	38.3083
1964	BERGS	0	30	38.3056
1965	BERGS	0	30	38.2528
1966	BERGS	1	30	38.0583
1967	BERGS	1	30	37.9889
1968	BERGS	1	30	38.1083
1969	BERGS	1	30	37.6056
1970	BERGS	1	30	37.4083
1971	BERGS	1	30	37.4083
1972	BERGS	1	30	37.3833
1973	BERGS	0	30	37.2306
1974	BERGS	0	30	37.2278
1975	BERGS	0	40	37.3222
1976	BERGS	0	40	36.8667
1977	BERGS	0	40	36.6306
1978	BERGS	0	40	36.5417
1979	BERGS	0	30	36.5361
1980	BERGS	1	30	36.4833
1981	BERGS	1	40	36.3639
1982	BERGS	0	30	36.2278
1983	BERGS	0	30	35.8694
1984	BERGS	0	40	35.85
1985	BERGS	1	30	35.6278
1986	BERGS	1	30	35.5583
1987	BERGS	1	30	35.5583
1988	BERGS	1	30	35.5528
1989	BERGS	1	30	35.5333
1990	BERGS	1	30	35.5222
1991	BERGS	0	30	35.5083
1992	BERGS	0	30	35.2222
1993	BERGS	1	40	35.2028
1994	BERGS	1	30	35.1528
1995	BERGS	0	30	35.2417
1996	BERGS	1	30	34.9667
1997	BERGS	0	40	34.95
1998	BERGS	1	30	34.9861
1999	BERGS	0	30	34.7083
2000	BERGS	1	40	34.4917
2001	BERGS	1	30	34.35
2002	BERGS	0	30	34.2389
2003	BERGS	0	30	34.1222
2004	BERGS	1	30	34.075
2005	BERGS	0	30	33.9861
2006	BERGS	0	30	33.7111
2007	BERGS	0	30	33.625
2008	BERGS	0	30	33.6111
2009	BERGS	0	30	33.6556
2010	BERGS	0	30	33.5694
2011	BERGS	0	40	33.5028
2012	BERGS	0	30	33.4778
2013	BERGS	1	30	33.3694
2014	BERGS	0	30	33.3528
2015	BERGS	0	30	33.3194
2016	BERGS	1	30	33.3167
2017	BERGS	0	30	33.3
2018	BERGS	0	30	33.2167
2019	BERGS	1	30	33.2111
2020	BERGS	0	40	33.1389
2021	BERGS	1	30	33.1111
2022	BERGS	0	30	33.0639
2023	BERGS	0	30	33.0361
2024	BERGS	1	30	32.9417
2025	BERGS	1	40	32.8417
2026	BERGS	0	30	32.8056
2027	BERGS	0	30	32.7222
2028	BERGS	0	30	32.7056
2029	BERGS	0	40	32.7056
2030	BERGS	0	30	32.8694
2031	BERGS	0	30	32.6917
2032	BERGS	1	40	32.6583
2033	BERGS	0	30	32.6611
2034	BERGS	1	30	32.5556
2035	BERGS	1	40	32.5417
2036	BERGS	1	40	32.5111
2037	BERGS	0	30	32.4083
2038	BERGS	0	30	32.3083
2039	BERGS	0	40	32.2944
2040	BERGS	1	30	32.2417
2041	BERGS	1	30	32.2556
2042	BERGS	1	40	32.1528
2043	BERGS	1	30	32.0778
2044	BERGS	0	30	32.0778
2045	BERGS	0	40	32.0389
2046	BERGS	1	30	31.8944
2047	BERGS	1	40	31.7667
2048	BERGS	0	30	31.7833
2049	BERGS	1	30	31.7917
2050	BERGS	1	40	31.7222
2051	BERGS	0	30	31.7222
2052	BERGS	0	30	31.6694
2053	BERGS	0	30	31.5806
2054	BERGS	0	30	31.5
2055	BERGS	1	40	31.5278
2056	BERGS	0	40	31.4333
2057	BERGS	1	30	31.3667
2058	BERGS	1	30	31.6
2059	BERGS	0	30	31.3667
2060	BERGS	1	30	31.1417
2061	BERGS	1	30	31.1333
2062	BERGS	0	30	31.1667
2063	BERGS	0	30	31.0722
2064	BERGS	1	40	31.0444
2065	BERGS	1	40	30.8583
2066	BERGS	1	30	30.7917
2067	BERGS	0	30	30.7778
2068	BERGS	0	30	30.6472
2069	BERGS	1	30	30.5944
2070	BERGS	1	30	30.5667
2071	BERGS	1	30	30.5972
2072	BERGS	0	30	30.6444
2073	BERGS	0	30	30.55
2074	BERGS	1	40	30.5
2075	BERGS	0	30	30.4556
2076	BERGS	1	30	30.3722
2077	BERGS	0	30	30.3306
2078	BERGS	0	30	30.3278
2079	BERGS	0	30	30.3139
2080	BERGS	0	40	30.2722
2081	BERGS	0	30	30.2167
2082	BERGS	1	30	30.1556
2083	BERGS	0	30	30.0889
2084	BERGS	1	30	30.075
2085	BERGS	0	30	30.0861
2086	BERGS	1	30	30.1583
2087	BERGS	1	40	29.8917
2088	BERGS	0	30	30.0583
2089	BERGS	1	30	30.0139
2090	BERGS	1	30	29.7972
2091	BERGS	1	40	29.7778
2092	BERGS	1	30	29.7556
2093	BERGS	1	30	29.8639
2094	BERGS	1	30	29.7778
2095	BERGS	0	30	29.6639
2096	BERGS	1	30	29.6417
2097	BERGS	1	30	29.5889
2098	BERGS	0	30	29.5444
[truncated: 1,125 more rows]
